# Supplementary material for: Genetic and Epigenetic Mechanisms Deregulate the CRL2pVHL Complex in Hepatocellular Carcinoma
Source: Front Genet. 2022 May 18;13:910221. doi: 10.3389/fgene.2022.910221 (PMC9159809; doi:10.3389/fgene.2022.910221)
Supplement: Supplementary file 2 [file DataSheet2.xlsx]

## Sheet: Supplementary Table 1
Supplementary Table 1. List of known miRNAs that are significantly downregulated in HCC relative to paired non-malignant tissue
miRNA	Chromosome	Strand	Start*	End*	Mean Expression NM	Median Expression NM	Mean Expression HCC	Median Expression HCC	p value	BH p value	FC of Means
hsa-let-7c-3p	21	+	16539828	16539911	20.6315	16.6444	6.46173	4.04121	< 1.00E-09	< 5.07E-08	0.313198
hsa-miR-101-3p	1	-	65058434	65058508	77548.4	75467.9	37354.3	31292.8	< 1.00E-09	< 5.07E-08	0.48169
hsa-miR-101-5p	1	-	65058434	65058508	10.5828	10.5853	5.1053	4.90626	< 1.00E-09	< 5.07E-08	0.482415
hsa-miR-122-3p	18	+	58451074	58451158	312.068	309.794	131.815	107.01	< 1.00E-09	< 5.07E-08	0.422393
hsa-miR-1258	2	-	179860836	179860908	13.538	12.9924	1.58555	0.197918	< 1.00E-09	< 5.07E-08	0.117118
hsa-miR-125b-5p	11	-	122099757	122099844	1735.28	1559.93	919.73	727.539	< 1.00E-09	< 5.07E-08	0.530017
hsa-miR-130a-3p	11	+	57641198	57641286	89.8623	82.0891	25.6221	20.4264	< 1.00E-09	< 5.07E-08	0.285126
hsa-miR-139-3p	11	-	72615063	72615130	91.5247	85.1239	30.0337	23.1769	< 1.00E-09	< 5.07E-08	0.328148
hsa-miR-139-5p	11	-	72615063	72615130	284.288	275.964	77.8786	50.5588	< 1.00E-09	< 5.07E-08	0.273942
hsa-miR-24-1-5p	9	+	95086021	95086088	28.7591	27.5185	12.8667	11.5302	< 1.00E-09	< 5.07E-08	0.447394
hsa-miR-3614-3p	17	-	56891270	56891355	2.02833	1.62777	0.775062	0.599401	< 1.00E-09	< 5.07E-08	0.382119
hsa-miR-369-5p	14	+	101065598	101065667	10.4181	9.93474	3.26572	1.43769	< 1.00E-09	< 5.07E-08	0.313467
hsa-miR-376a-2-5p	14	+	101040069	101040148	1.12077	1.02084	0.240966	0.120576	< 1.00E-09	< 5.07E-08	0.215
hsa-miR-424-3p	X	-	134546614	134546711	7.43161	6.52361	3.15689	2.63249	< 1.00E-09	< 5.07E-08	0.424792
hsa-miR-424-5p	X	-	134546614	134546711	448.05	439.359	120.29	93.2241	< 1.00E-09	< 5.07E-08	0.268474
hsa-miR-450a-5p	X	-	134540341	134540431	32.3222	29.8294	11.248	10.2876	< 1.00E-09	< 5.07E-08	0.347995
hsa-miR-450b-5p	X	-	134540185	134540262	19.5027	18.3676	6.61563	5.08894	< 1.00E-09	< 5.07E-08	0.339216
hsa-miR-4686	11	+	2173063	2173138	0.917444	0.731942	0.0863053	0	< 1.00E-09	< 5.07E-08	0.0940715
hsa-miR-486-5p	8	-	41660441	41660508	556.186	496.366	274.99	139.031	< 1.00E-09	< 5.07E-08	0.49442
hsa-miR-490-3p	7	+	136903167	136903294	6.2738	5.58184	0.447363	0	< 1.00E-09	< 5.07E-08	0.0713066
hsa-miR-627-5p	15	-	42199570	42199666	2.11005	2.0054	0.9526	0.859835	< 1.00E-09	< 5.07E-08	0.451459
hsa-miR-663b	2	-	132256966	132257080	2.07126	1.49508	0.306679	0	< 1.00E-09	< 5.07E-08	0.148064
hsa-miR-7704	2	+	176188843	176188901	13.67	9.67781	4.81829	3.75403	< 1.00E-09	< 5.07E-08	0.352471
hsa-miR-99a-3p	21	+	16539089	16539169	6.43733	5.25723	2.42614	1.87701	< 1.00E-09	< 5.07E-08	0.376885
hsa-miR-144-3p	17	-	28861533	28861618	40.9252	33.5084	11.521	5.41103	1e-09	5.07451e-08	0.281513
hsa-miR-199a-3p	19	-	10817426	10817496	4342.12	3714.85	1588.81	926.575	1e-09	5.07451e-08	0.365906
hsa-miR-199a-5p	19	-	10817426	10817496	1706.74	1504.76	600.214	336.669	1e-09	5.07451e-08	0.351673
hsa-miR-199b-3p	9	-	128244721	128244830	2169.29	1857.37	793.613	463.231	1e-09	5.07451e-08	0.365839
hsa-miR-214-3p	1	-	172138798	172138907	11.7498	11.5247	3.85601	1.8633	1e-09	5.07451e-08	0.328177
hsa-miR-542-5p	X	-	134541341	134541437	3.15725	3.05039	1.34973	1.1101	1e-09	5.07451e-08	0.427502
hsa-miR-6502-5p	12	+	66251082	66251157	0.500564	0.483303	0.142634	0.0900134	1e-09	5.07451e-08	0.284947
hsa-miR-26b-3p	2	+	218402646	218402722	51.5148	49.4616	28.9724	23.9479	2e-09	9.24286e-08	0.56241
hsa-miR-7847-3p	11	+	1880045	1880147	0.952393	0.920461	0.175089	0.0989591	2e-09	9.24286e-08	0.183841
hsa-miR-4459	5	-	54075518	54075583	0.988411	0.90437	0.130041	0	3e-09	1.36211e-07	0.131565
hsa-miR-144-5p	17	-	28861533	28861618	222.883	212.768	106.318	55.502	4e-09	1.75458e-07	0.477013
hsa-miR-451a	17	-	28861369	28861440	1334.2	1042.02	618.455	227.384	4e-09	1.75458e-07	0.463541
hsa-miR-503-3p	X	-	134546328	134546398	1.48531	1.22537	0.516014	0.353537	5e-09	2.15667e-07	0.347413
hsa-miR-511-5p	10	+	17845107	17845193	24.6553	23.9235	10.8127	8.69628	1e-08	3.98154e-07	0.438554
hsa-miR-30c-1-3p	1	+	40757284	40757372	3.2763	3.15434	1.81423	1.70176	1.1e-08	4.18647e-07	0.553742
hsa-miR-422a	15	-	63870930	63871019	4.36223	3.39997	1.35693	1.26347	1.1e-08	4.18647e-07	0.311063
hsa-miR-6503-3p	11	-	60209071	60209156	0.747801	0.692025	0.258729	0.132602	1.1e-08	4.18647e-07	0.345987
hsa-let-7g-3p	3	-	52268278	52268361	49.5973	46.5814	29.314	24.7919	1.3e-08	4.67278e-07	0.591039
hsa-miR-542-3p	X	-	134541341	134541437	391.723	359.895	182.812	131.854	1.3e-08	4.67278e-07	0.466686
hsa-miR-6503-5p	11	-	60209071	60209156	0.824012	0.681914	0.27693	0.179035	1.5e-08	5.176e-07	0.336075
hsa-miR-99a-5p	21	+	16539089	16539169	1638.53	1437.67	815.156	621.632	1.5e-08	5.176e-07	0.497492
hsa-let-7b-3p	22	+	46113686	46113768	49.152	48.4463	33.2124	28.4791	1.7e-08	5.71377e-07	0.675707
hsa-miR-30e-5p	1	+	40754355	40754446	10492.5	10629.7	6798.84	5813.07	2.1e-08	6.87949e-07	0.647972
hsa-miR-142-3p	17	-	58331232	58331318	2214.42	1945.88	1033.09	724.273	2.2e-08	7.117e-07	0.46653
hsa-miR-490-5p	7	+	136903167	136903294	0.471637	0.368748	0.0660952	0	2.7e-08	8.31857e-07	0.14014
hsa-miR-29c-5p	1	-	207801852	207801939	39.9604	37.1939	24.0786	18.8006	2.8e-08	8.52518e-07	0.602561
hsa-miR-27b-3p	9	+	95085445	95085541	3776.81	3576.3	2566.75	2294.19	3.1e-08	9.32884e-07	0.679608
hsa-miR-125b-2-3p	21	+	16590237	16590325	55.9063	54.25	31.0272	22.8183	3.6e-08	1.05873e-06	0.554985
hsa-miR-411-5p	14	+	101023325	101023420	16.5149	15.6312	7.37703	3.59219	3.9e-08	1.12147e-06	0.44669
hsa-let-7c-5p	21	+	16539828	16539911	5595.79	5401.71	3354.43	2556.72	4.2e-08	1.18148e-06	0.599456
hsa-miR-378a-3p	5	+	149732825	149732890	4033.5	3949.7	2210.33	1780.47	4.5e-08	1.23894e-06	0.547995
hsa-miR-628-3p	15	-	55372940	55373034	2.29925	2.11654	1.21661	0.891942	4.5e-08	1.23894e-06	0.529133
hsa-miR-511-3p	10	+	17845107	17845193	1.31122	1.2682	0.573568	0.395349	4.9e-08	1.33486e-06	0.437429
hsa-miR-145-5p	5	+	149430646	149430733	1668.91	1641.88	829.142	563.934	5.3e-08	1.41406e-06	0.496815
hsa-miR-4787-5p	3	+	50675080	50675163	0.834377	0.558692	0.205921	0.112873	5.3e-08	1.41406e-06	0.246796
hsa-miR-26b-5p	2	+	218402646	218402722	1873.23	1833.82	1205.48	1083.96	5.7e-08	1.50527e-06	0.643534
hsa-miR-3182	16	+	83508346	83508408	1.14293	0.918375	0.3226	0.235691	6.6e-08	1.69117e-06	0.282258
hsa-miR-378b	3	+	10330229	10330285	7.02192	4.85249	2.52631	1.47048	7.1e-08	1.80145e-06	0.359775
hsa-miR-214-5p	1	-	172138798	172138907	19.0273	15.9298	7.84615	3.68116	7.7e-08	1.93472e-06	0.412364
hsa-miR-4732-3p	17	-	28861655	28861730	0.671655	0.617769	0.330672	0.132602	8.3e-08	2.02645e-06	0.492324
hsa-miR-4536-3p	X	-	55451495	55451582	0.644029	0.501816	0.24258	0.10869	1.06e-07	2.49389e-06	0.37666
hsa-miR-3614-5p	17	-	56891270	56891355	7.28137	4.7298	3.79195	1.67114	1.19e-07	2.77452e-06	0.520774
hsa-miR-33b-3p	17	-	17813836	17813931	1.49465	1.31607	0.742919	0.55155	1.48e-07	3.41986e-06	0.497053
hsa-miR-30c-5p	1	+	40757284	40757372	1391.37	1312.1	895.804	711.417	1.71e-07	3.84824e-06	0.64383
hsa-miR-326	11	-	75335092	75335186	92.9376	90.3432	54.4847	42.0829	1.71e-07	3.84824e-06	0.58625
hsa-miR-4777-3p	2	+	231362708	231362793	0.520784	0.49642	0.198303	0.126347	1.76e-07	3.92662e-06	0.380779
hsa-miR-134-3p	14	+	101054687	101054759	1.25816	1.20997	0.45991	0.296877	2.18e-07	4.78122e-06	0.365541
hsa-miR-376c-5p	14	+	101039690	101039755	1.3099	1.22745	0.477564	0.268553	2.18e-07	4.78122e-06	0.364579
hsa-miR-136-5p	14	+	100884702	100884783	26.9125	23.7077	12.4341	7.13553	2.98e-07	6.32151e-06	0.462019
hsa-miR-23b-5p	9	+	95085208	95085304	1.69577	1.5003	0.99333	0.79561	2.98e-07	6.32151e-06	0.585769
hsa-miR-376b-5p	14	+	101040436	101040535	1.28212	1.16102	0.467202	0.257189	2.91e-07	6.32151e-06	0.364399
hsa-miR-376c-3p	14	+	101039690	101039755	10.6676	10.0923	5.37583	2.77086	2.98e-07	6.32151e-06	0.503941
hsa-miR-142-5p	17	-	58331232	58331318	100.9	89.0609	44.5004	31.7924	3.41e-07	7.117e-06	0.441033
hsa-miR-505-3p	X	-	139924148	139924231	99.2044	100.369	56.0615	46.2535	3.41e-07	7.117e-06	0.565111
hsa-miR-1271-5p	5	+	176367946	176368031	2.36053	2.13272	1.45566	1.0357	3.65e-07	7.43795e-06	0.616668
hsa-miR-223-3p	X	+	66018870	66018979	224.298	181.118	109.535	79.1841	3.65e-07	7.43795e-06	0.488348
hsa-miR-4772-3p	2	+	102432289	102432366	7.88367	6.82578	4.59803	3.31504	3.9e-07	7.88531e-06	0.583235
hsa-miR-548aq-3p	3	-	185767847	185767904	3.14887	2.86404	1.51971	1.00314	4.77e-07	9.28177e-06	0.482621
hsa-miR-376a-5p	14	+	101040782	101040849	2.06156	1.81171	0.924367	0.431297	5.09e-07	9.75772e-06	0.448383
hsa-miR-378a-5p	5	+	149732825	149732890	251.555	224.814	160.347	109.327	5.09e-07	9.75772e-06	0.637421
hsa-let-7f-1-3p	9	+	94176347	94176433	10.9598	10.8297	7.86824	7.27659	5.44e-07	1.01286e-05	0.717918
hsa-miR-195-5p	17	-	7017615	7017701	67.2542	64.9964	37.6412	23.8761	5.44e-07	1.01286e-05	0.559685
hsa-miR-3960	9	+	127785833	127785923	2.93447	2.14836	1.47795	0.916819	5.44e-07	1.01286e-05	0.503652
hsa-miR-5589-3p	19	+	10038354	10038413	16.8694	14.107	8.31203	2.47398	5.8e-07	1.07217e-05	0.492728
hsa-miR-342-5p	14	+	100109655	100109753	7.20342	6.26871	4.85241	3.60065	6.19e-07	1.11248e-05	0.673626
hsa-miR-675-3p	11	-	1996759	1996831	308.525	249.516	179.762	16.4835	6.19e-07	1.11248e-05	0.582649
hsa-miR-874-5p	5	-	137647572	137647649	1.16157	1.15058	0.522341	0.404999	6.19e-07	1.11248e-05	0.449684
hsa-let-7a-2-3p	11	-	122146522	122146593	6.35915	5.87841	3.87319	2.77325	8.02e-07	1.38372e-05	0.609074
hsa-miR-10a-3p	17	-	48579838	48579947	2.33512	2.04183	1.10424	0.663008	8.02e-07	1.38372e-05	0.472882
hsa-miR-654-3p	14	+	101040219	101040299	59.6639	54.1484	31.9226	16.8623	8.02e-07	1.38372e-05	0.53504
hsa-miR-335-5p	7	+	130496111	130496204	17.8281	16.3817	11.0265	8.20526	9.7e-07	1.64076e-05	0.618489
hsa-miR-10a-5p	17	-	48579838	48579947	21229.6	18891.1	11005.9	8973.27	1.033e-06	1.73598e-05	0.518421
hsa-miR-337-5p	14	+	100874493	100874585	0.581866	0.479279	0.213152	0	1.06e-06	1.76986e-05	0.366325
hsa-miR-154-5p	14	+	101059755	101059838	4.98397	4.31646	2.34768	1.0357	1.245e-06	2.05227e-05	0.471046
hsa-miR-381-5p	14	+	101045920	101045994	0.557962	0.47505	0.222486	0.112873	1.297e-06	2.12445e-05	0.398748
hsa-miR-378h	5	+	154829458	154829540	1.96672	0.983328	0.515826	0.361987	1.657e-06	2.64711e-05	0.262278
hsa-miR-29c-3p	1	-	207801852	207801939	3033.89	3065.12	1983.16	1757.6	1.693e-06	2.67164e-05	0.653669
hsa-miR-4286	8	+	10666978	10667070	17.6871	16.5721	11.0628	9.37046	1.693e-06	2.67164e-05	0.625473
hsa-miR-30a-3p	6	-	71403551	71403621	8763.21	8667.95	6379.35	4847.21	2.154e-06	3.29855e-05	0.727969
hsa-miR-223-5p	X	+	66018870	66018979	1.99437	1.48248	1.00236	0.663552	2.426e-06	3.56732e-05	0.502594
hsa-miR-376a-3p	14	+	101040782	101040849	10.9601	10.3737	5.34708	2.3721	2.731e-06	3.97069e-05	0.487869
hsa-miR-26a-5p	3	+	37969404	37969480	6177.73	5768.28	4630.74	4187.69	2.896e-06	4.1408e-05	0.749587
hsa-miR-4668-3p	9	+	111932100	111932169	1.5247	1.2682	0.910134	0.75808	2.896e-06	4.1408e-05	0.596926
hsa-miR-340-3p	5	-	180015303	180015397	11.3474	11.1834	8.37423	7.36973	3.07e-06	4.36547e-05	0.737987
hsa-miR-136-3p	14	+	100884702	100884783	13.2854	11.6944	7.04461	3.71184	3.254e-06	4.57682e-05	0.530251
hsa-miR-5100	10	+	42997563	42997681	7.37798	5.04616	4.32428	2.32759	3.254e-06	4.57682e-05	0.586106
hsa-miR-576-5p	4	+	109488698	109488795	15.1389	14.4816	10.369	8.82481	3.448e-06	4.82347e-05	0.684925
hsa-miR-23a-5p	19	-	13836587	13836659	1.83219	1.13427	0.698356	0.455804	3.653e-06	5.0556e-05	0.38116
hsa-miR-30c-2-3p	6	-	71376960	71377031	67.7148	67.2753	39.7247	27.2128	3.653e-06	5.0556e-05	0.586647
hsa-miR-299-5p	14	+	101023794	101023856	3.86707	3.65971	2.0182	1.18517	3.869e-06	5.32605e-05	0.521895
hsa-miR-30b-5p	8	-	134800520	134800607	706.012	622.727	471.446	403.28	4.592e-06	6.22204e-05	0.667758
hsa-miR-455-3p	9	+	114209434	114209529	1334.62	1377.35	822.079	523.989	4.859e-06	6.51559e-05	0.615965
hsa-miR-758-3p	14	+	101026020	101026107	17.9658	15.2273	9.77511	5.39121	4.859e-06	6.51559e-05	0.544095
hsa-miR-22-3p	17	-	1713903	1713987	142356	141599	106394	91819.1	5.141e-06	6.82303e-05	0.747382
hsa-miR-30a-5p	6	-	71403551	71403621	17302.1	16426.7	14597.8	10371.8	5.141e-06	6.82303e-05	0.843701
hsa-miR-26a-1-3p	3	+	37969404	37969480	1.42051	1.35573	0.819627	0.705742	6.427e-06	8.40054e-05	0.576995
hsa-miR-30e-3p	1	+	40754355	40754446	16763.3	16608.3	11805.7	10981.1	6.427e-06	8.40054e-05	0.704259
hsa-miR-26a-2-3p	12	-	57824609	57824692	3.03694	2.62545	1.79381	1.63369	6.793e-06	8.83431e-05	0.590665
hsa-miR-1273h-3p	16	+	24203116	24203231	2.77863	2.45607	1.91079	0.663008	7.582e-06	9.81111e-05	0.687673
hsa-miR-4800-5p	4	-	2250077	2250156	0.145604	0.0930595	0.0289889	0	8.964e-06	0.00011428	0.199094
hsa-miR-497-5p	17	-	7017911	7018022	42.3658	39.3949	25.4908	21.3487	8.927e-06	0.00011428	0.601683
hsa-miR-29b-1-5p	7	-	130877459	130877539	4.55642	4.0108	3.04465	2.63566	9.422e-06	0.00011953	0.668212
hsa-miR-195-3p	17	-	7017615	7017701	5.40889	4.76393	3.27062	2.54526	9.943e-06	0.000125524	0.604674
hsa-miR-19b-1-5p	13	+	91351192	91351278	8.87173	8.07586	5.79338	5.29306	1.049e-05	0.00013115	0.653016
hsa-miR-22-5p	17	-	1713903	1713987	27.1775	24.1073	16.8084	13.2284	1.049e-05	0.00013115	0.618469
hsa-miR-381-3p	14	+	101045920	101045994	126.602	109.106	72.3934	41.3717	1.1065e-05	0.000137674	0.571817
hsa-miR-299-3p	14	+	101023794	101023856	0.520459	0.46815	0.223839	0.149761	1.1669e-05	0.000144495	0.43008
hsa-miR-486-3p	8	-	41660441	41660508	1.12898	1.17111	0.57986	0.388084	1.1904e-05	0.000146703	0.513612
hsa-miR-33b-5p	17	-	17813836	17813931	18.1508	14.9578	8.47888	5.6856	1.2304e-05	0.000150914	0.467136
hsa-miR-194-3p	11	-	64891355	64891439	213.271	188.675	146.16	114.072	1.5177e-05	0.000181005	0.685323
hsa-miR-337-3p	14	+	100874493	100874585	40.7793	37.572	22.6959	11.5782	1.5177e-05	0.000181005	0.556554
hsa-miR-370-5p	14	+	100911139	100911213	3.26776	2.8089	2.00696	1.04772	1.5177e-05	0.000181005	0.61417
hsa-miR-5589-5p	19	+	10038354	10038413	22.2804	18.6326	19.9507	3.26565	1.5177e-05	0.000181005	0.895438
hsa-miR-378c	10	-	130962588	130962668	1057.64	871.37	596.508	323.162	1.8661e-05	0.000220524	0.563998
hsa-miR-4508	15	-	23562062	23562131	0.172648	0.143327	0.059939	0	2.2782e-05	0.000263213	0.347175
hsa-let-7a-3p	9	+	94175957	94176036	77.8796	74.3078	55.1506	55.4116	2.5293e-05	0.000288374	0.708153
hsa-miR-665	14	+	100875033	100875104	0.311006	0.292777	0.120956	0	2.5294e-05	0.000288374	0.388919
hsa-miR-122-5p	18	+	58451074	58451158	34527.9	34558.9	23248.4	18419.2	2.659e-05	0.000297776	0.67332
hsa-miR-377-3p	14	+	101062050	101062118	1.13617	1.09106	0.697741	0.370033	2.659e-05	0.000297776	0.614118
hsa-miR-4448	3	+	183886800	183886885	11.142	9.19121	7.3681	3.85848	2.659e-05	0.000297776	0.661289
hsa-miR-4683	10	-	35641172	35641252	0.281241	0.191712	0.0801414	0	2.6694e-05	0.000297776	0.284957
hsa-miR-127-5p	14	+	100882979	100883075	169.558	146.53	105.754	62.7537	2.9371e-05	0.000324838	0.623702
hsa-miR-1295b-5p	1	+	171101739	171101798	12.2614	12.3513	7.35296	5.72438	3.086e-05	0.000334166	0.599686
hsa-miR-23c	X	-	20017088	20017187	2.57224	1.25976	1.08532	0.564928	3.086e-05	0.000334166	0.421938
hsa-miR-505-5p	X	-	139924148	139924231	13.3061	13.4557	9.72452	7.66664	3.2418e-05	0.000348124	0.730833
hsa-miR-574-3p	4	+	38868032	38868127	166.528	156.518	127.496	104.51	3.2418e-05	0.000348124	0.765614
hsa-miR-1468-5p	X	-	63786002	63786087	18.8732	16.2676	12.1801	10.9761	4.1359e-05	0.00043511	0.645364
hsa-miR-4492	11	+	118910708	118910787	0.382285	0.24821	0.132635	0	4.8439e-05	0.000507531	0.346952
hsa-miR-488-3p	1	-	177029363	177029445	0.254734	0.213583	0.105326	0	5.0191e-05	0.000523767	0.413475
hsa-miR-378f	1	+	23929070	23929147	8.57914	8.23537	4.85161	2.89923	5.2527e-05	0.00054376	0.565512
hsa-miR-503-5p	X	-	134546328	134546398	8.30908	6.40376	4.93786	4.05543	5.2527e-05	0.00054376	0.594272
hsa-miR-4792	3	-	24521362	24521435	19.8616	10.7681	8.39077	3.77106	5.5069e-05	0.00056555	0.422461
hsa-let-7f-2-3p	X	-	53557192	53557274	1.83281	1.82247	1.20497	1.06693	6.0498e-05	0.000618849	0.657445
hsa-miR-323a-3p	14	+	101025732	101025817	4.30524	4.09149	3.52424	1.16373	7.2861e-05	0.000722468	0.818593
hsa-miR-7702	9	-	111271156	111271214	1.89042	1.6309	1.27642	0.530407	7.9877e-05	0.000786014	0.675201
hsa-miR-494-3p	14	+	101029634	101029714	2.00197	1.81575	1.23021	0.537106	8.3614e-05	0.000816514	0.614498
hsa-miR-3653-3p	22	-	29333158	29333267	11.0396	9.17295	5.21903	1.75766	9.1572e-05	0.000884285	0.472758
hsa-miR-411-3p	14	+	101023325	101023420	2.30337	2.25955	1.53153	0.884367	9.1572e-05	0.000884285	0.664909
hsa-miR-1275	6	-	33999972	34000051	8.48813	8.25708	5.59552	3.677	0.00010022	0.000960627	0.659217
hsa-miR-551a	1	-	3560695	3560790	0.326708	0.279346	0.116938	0	0.000110091	0.00104748	0.357928
hsa-miR-138-5p	3	+	44114212	44114310	0.853559	0.690345	0.429829	0	0.000122463	0.00115669	0.503573
hsa-miR-200a-3p	1	+	1167863	1167952	51.4411	37.5088	47.7035	9.19251	0.000130861	0.00123152	0.927343
hsa-miR-150-5p	19	-	49500785	49500868	561.909	339.335	319.022	134.683	0.000142843	0.00132978	0.567746
hsa-miR-592	7	-	127058088	127058184	5.10199	4.32268	3.2186	0.598698	0.000142843	0.00132978	0.630853
hsa-miR-3656	11	+	119018944	119019012	4.96645	3.84809	2.86359	1.50648	0.000149204	0.00138401	0.576586
hsa-miR-1185-5p	14	+	101042977	101043062	0.450015	0.39297	0.224143	0	0.000152075	0.00140533	0.49808
hsa-miR-134-5p	14	+	101054687	101054759	324.559	304.293	215.589	111.991	0.000155822	0.00141996	0.664251
hsa-miR-370-3p	14	+	100911139	100911213	7.0852	6.84318	5.44331	3.01295	0.000169872	0.00152649	0.768265
hsa-miR-497-3p	17	-	7017911	7018022	1.02795	0.668382	0.499464	0.35807	0.000177322	0.00158342	0.485881
hsa-miR-7850-5p	19	+	2630715	2630793	0.202556	0.202497	0.0930189	0	0.000177431	0.00158342	0.459225
hsa-miR-187-3p	18	-	35904818	35904926	4.74709	3.5214	3.15081	0.480536	0.00018507	0.00164591	0.663734
hsa-miR-3133	2	+	241477905	241477982	0.792552	0.680561	0.451984	0.361987	0.000193127	0.00170004	0.570289
hsa-miR-6726-3p	1	-	1296110	1296170	0.386897	0.326307	0.188983	0.136754	0.000209359	0.00182431	0.488459
hsa-miR-379-5p	14	+	101022066	101022132	1123.6	1089.65	711.084	354.274	0.000210207	0.00182556	0.632865
hsa-miR-4433b-5p	2	-	64340747	64340848	0.217854	0.111397	0.0666053	0	0.00022175	0.00190029	0.305734
hsa-miR-487b-3p	14	+	101046455	101046538	6.24581	5.42622	5.14319	2.73482	0.000228657	0.00193387	0.823462
hsa-miR-374c-5p	X	+	74218549	74218618	3.47103	0.878179	0.596303	0.490771	0.000238425	0.00200991	0.171794
hsa-miR-150-3p	19	-	49500785	49500868	2.9111	2.34941	1.68937	1.18605	0.000270055	0.0022258	0.580319
hsa-miR-758-5p	14	+	101026020	101026107	11.5083	11.3194	7.02024	3.64643	0.000270055	0.0022258	0.610017
hsa-miR-4800-3p	4	-	2250077	2250156	0.315746	0.230115	0.124416	0	0.000292264	0.00237883	0.394039
hsa-miR-145-3p	5	+	149430646	149430733	35.3501	31.6827	25.392	19.4952	0.000345045	0.00272249	0.7183
hsa-miR-378d	4	-	5923275	5923328	609.057	574.654	312.134	111.507	0.000345045	0.00272249	0.512487
hsa-miR-378i	22	-	41923222	41923297	48.3789	29.6388	26.8128	13.321	0.000373965	0.00292393	0.554225
hsa-miR-4521	17	+	8186945	8187004	0.1614	0.122916	0.052625	0	0.000409584	0.00318319	0.326053
hsa-miR-744-3p	17	+	12081899	12081996	14.4434	14.2345	10.9573	7.111	0.00045614	0.00349257	0.75864
hsa-miR-125a-5p	19	+	51693254	51693339	342.051	323.868	232.696	180.043	0.000512979	0.0038524	0.680296
hsa-miR-191-3p	3	-	49020618	49020709	2.50202	2.3801	1.77064	1.51616	0.000533305	0.00395471	0.707682
hsa-miR-3607-3p	5	+	86620497	86620575	164.678	161.863	80.4866	29.3208	0.000554356	0.00408739	0.48875
hsa-miR-27a-5p	19	-	13836440	13836517	5.70004	3.05311	3.14808	2.12105	0.000646285	0.00469827	0.55229
hsa-miR-889-3p	14	+	101047901	101047979	19.9661	18.3675	17.9679	7.7707	0.000697227	0.0049846	0.899919
hsa-miR-619-5p	12	-	108836908	108837006	1.1215	1.01248	0.739099	0.663008	0.000724033	0.0051478	0.659027
hsa-miR-455-5p	9	+	114209434	114209529	79.4111	60.0192	61.5227	42.3619	0.000780449	0.00545892	0.774737
hsa-miR-126-3p	9	+	136670602	136670686	5341.8	5177.14	3939.04	3487.41	0.000840796	0.00577183	0.737399
hsa-miR-191-5p	3	-	49020618	49020709	520.117	494.115	457.322	400.544	0.000840796	0.00577183	0.879268
hsa-miR-369-3p	14	+	101065598	101065667	7.26447	6.55669	5.30332	2.47398	0.000840796	0.00577183	0.730036
hsa-miR-495-3p	14	+	101033755	101033836	7.76243	7.20288	5.51557	3.79804	0.000872517	0.00595798	0.710548
hsa-miR-377-5p	14	+	101062050	101062118	2.29499	1.85331	1.53804	0.593735	0.00090531	0.00610141	0.670173
hsa-miR-378e	5	+	170028488	170028566	28.7507	23.7108	17.0555	11.2877	0.00090531	0.00610141	0.59322
hsa-miR-874-3p	5	-	137647572	137647649	30.8558	30.3287	21.0143	13.365	0.00090531	0.00610141	0.681047
hsa-miR-3607-5p	5	+	86620497	86620575	0.596932	0.440987	0.27199	0.134072	0.000939208	0.0062808	0.455646
hsa-miR-3653-5p	22	-	29333158	29333267	1.19922	0.868736	0.604401	0.204211	0.000939208	0.0062808	0.503996
hsa-miR-576-3p	4	+	109488698	109488795	1.28181	1.14729	0.944737	0.854373	0.000974242	0.00648037	0.737033
hsa-miR-582-5p	5	-	59703606	59703703	10.2165	9.02596	9.32417	5.40868	0.00101045	0.00668807	0.912658
hsa-miR-23b-3p	9	+	95085208	95085304	1995.88	1972.21	1655.83	1557.96	0.0010865	0.00710066	0.82962
hsa-miR-450a-1-3p	X	-	134540341	134540431	0.148635	0.108769	0.0783733	0	0.00119966	0.0077618	0.527287
hsa-miR-4510	15	+	35926856	35926923	20.6414	19.6122	15.0239	12.555	0.00125419	0.00807424	0.727851
hsa-miR-148a-3p	7	-	25949919	25949986	117768	118120	88891	75662.2	0.00129958	0.00830446	0.754799
hsa-miR-376b-3p	14	+	101040436	101040535	1.39817	1.25454	0.99486	0.771567	0.00134643	0.00858266	0.711544
hsa-miR-624-5p	14	-	31014646	31014742	3.88721	3.39515	2.90429	1.89673	0.00139478	0.00886905	0.747139
hsa-miR-4685-3p	10	-	98431292	98431360	0.400427	0.394785	0.26064	0.25484	0.00158142	0.00983828	0.650904
hsa-miR-6128	11	+	56743873	56743981	0.551236	0.398078	0.27133	0.126347	0.00159382	0.0098916	0.492222
hsa-let-7b-5p	22	+	46113686	46113768	10207.8	9622.84	8036.2	5964.65	0.00166063	0.0102084	0.787264
hsa-miR-616-3p	12	-	57519163	57519259	2.6936	2.57729	1.99444	1.45862	0.00171893	0.0104673	0.740435
hsa-miR-20a-3p	13	+	91351065	91351135	7.45371	7.1403	6.34716	4.72282	0.00177904	0.0107826	0.851543
hsa-miR-4772-5p	2	+	102432289	102432366	0.759765	0.640748	0.464105	0.361728	0.00190491	0.0113331	0.610853
hsa-miR-655-3p	14	+	101049550	101049646	1.8704	1.83782	1.29886	0.720805	0.00190491	0.0113331	0.694428
hsa-miR-28-5p	3	+	188688781	188688866	171.782	172.283	149.19	126.434	0.00210858	0.0124589	0.868487
hsa-miR-5684	19	+	12787128	12787192	0.220834	0.17503	0.110939	0.051263	0.00219308	0.0128993	0.502364
hsa-miR-656-3p	14	+	101066724	101066801	0.534794	0.450941	0.339594	0.185017	0.00221161	0.0129788	0.635
hsa-miR-146a-3p	5	+	160485352	160485450	1.74093	1.21428	1.13012	0.377825	0.00221665	0.0129789	0.649149
hsa-miR-192-5p	11	-	64891137	64891246	37931.6	38121.2	30306.4	28440	0.00225488	0.0131433	0.798974
hsa-miR-1248	3	+	186786672	186786777	0.27325	0.22687	0.163167	0	0.00244749	0.0141702	0.597135
hsa-miR-378g	1	-	94745860	94745900	49.7797	26.2072	34.7551	11.9456	0.00249124	0.0142956	0.698178
hsa-miR-4524a-3p	17	-	69099564	69099632	1.44162	1.26529	1.1913	0.764521	0.00266076	0.0150562	0.826361
hsa-miR-203a-5p	14	+	104117405	104117514	0.0949757	0.0756233	0.0406054	0	0.00272082	0.0153409	0.427535
hsa-miR-4705	13	-	102045934	102046004	0.290941	0.146388	0.171965	0	0.0028057	0.0157168	0.591064
hsa-miR-590-5p	7	+	74191198	74191294	10.8817	11.3051	8.84591	7.60609	0.0028404	0.0158768	0.812919
hsa-miR-335-3p	7	+	130496111	130496204	58.4863	54.8729	44.865	34.3253	0.00293417	0.0161567	0.767102
hsa-miR-379-3p	14	+	101022066	101022132	1.08527	0.97771	0.826309	0.429917	0.00293417	0.0161567	0.761386
hsa-miR-24-2-5p	19	-	13836287	13836359	10.0299	8.86488	7.67646	6.46946	0.00303067	0.0165472	0.765356
hsa-let-7g-5p	3	-	52268278	52268361	786.146	810.717	690.325	688.054	0.00312995	0.0170175	0.878113
hsa-miR-4433b-3p	2	-	64340747	64340848	0.332905	0.222245	0.212104	0	0.00326452	0.0176012	0.637132
hsa-miR-489-3p	7	-	93483936	93484019	0.210566	0.17503	0.160037	0	0.00332894	0.0176617	0.760034
hsa-miR-4999-3p	19	-	8389290	8389380	0.183281	0.150206	0.126094	0	0.00329889	0.0176617	0.687984
hsa-miR-3199	22	-	27920525	27920612	0.698615	0.678278	0.477763	0.307578	0.00337175	0.0178083	0.683872
hsa-miR-7846-3p	1	+	12166943	12167038	0.138209	0.0813382	0.0445621	0	0.00354358	0.0185644	0.322426
hsa-miR-5701	15	+	20940252	20940333	72.6659	48.8991	36.8138	13.0444	0.00367062	0.0191523	0.506617
hsa-miR-548c-5p	12	+	64622509	64622605	0.987824	0.831338	0.740233	0.564365	0.00403301	0.0207092	0.749357
hsa-miR-548aw	9	+	132945707	132945771	0.0891042	0.0813382	0.0423297	0	0.00407149	0.0208654	0.475058
hsa-let-7e-3p	19	+	51692786	51692864	9.0722	8.0489	6.44743	4.82304	0.0041606	0.021113	0.71068
hsa-miR-4662a-5p	8	+	124821985	124822051	59.397	52.7851	47.8688	33.1036	0.0041606	0.021113	0.805912
hsa-miR-548w	16	+	26025237	26025310	0.749384	0.697616	0.531838	0.361987	0.0041606	0.021113	0.709701
hsa-miR-5096	4	+	78820752	78820821	7.75347	6.51917	6.64099	4.37221	0.00470697	0.0235167	0.856518
hsa-miR-548o-5p	20	+	38516563	38516632	0.985041	0.831338	0.740233	0.564365	0.00470697	0.0235167	0.751475
hsa-miR-4632-3p	1	+	12191713	12191773	0.225564	0.143327	0.123533	0	0.00478196	0.0238453	0.547662
hsa-miR-1247-3p	14	-	101560287	101560422	33.0719	20.9405	14.8617	1.82322	0.00485299	0.024153	0.449377
hsa-miR-5590-5p	2	+	134857820	134857873	0.207748	0.154832	0.119294	0	0.00509755	0.0251764	0.574226
hsa-miR-548av-3p	18	-	72853321	72853382	0.539854	0.293992	0.290049	0.147395	0.00515659	0.0253729	0.537273
hsa-miR-543	14	+	101031987	101032064	0.820191	0.685155	0.623959	0.325861	0.00544601	0.0266937	0.760749
hsa-miR-193a-5p	17	+	31559996	31560083	542.251	547.262	448.384	441.259	0.00547735	0.0267966	0.826895
hsa-miR-6883-3p	17	-	8144994	8145071	0.119273	0.0856443	0.0521615	0	0.00565153	0.0275446	0.437327
hsa-miR-544a	14	+	101048658	101048748	0.18396	0.125454	0.0995056	0	0.00576009	0.0279683	0.540909
hsa-miR-744-5p	17	+	12081899	12081996	31.4791	31.6408	27.3694	22.1433	0.00599045	0.0289781	0.869449
hsa-miR-4524a-5p	17	-	69099564	69099632	0.160294	0.114797	0.073928	0	0.00604579	0.0291912	0.461203
hsa-miR-133b	6	+	52148923	52149041	1.10603	0.983103	1.027	0.534122	0.00617051	0.029738	0.92855
hsa-miR-380-5p	14	+	101025017	101025077	0.784734	0.752725	0.729907	0.299349	0.00654525	0.0311954	0.930133
hsa-miR-3648	21	+	8208473	8208652	0.420117	0.26951	0.264591	0	0.00763342	0.0359187	0.629802
hsa-miR-7-1-3p	9	-	83969748	83969857	14.9424	14.4058	13.902	11.1385	0.00824535	0.0379697	0.93037
hsa-miR-378j	17	-	37614931	37615039	0.326258	0.229594	0.216107	0.0525173	0.0083064	0.0381152	0.662382
hsa-miR-487a-5p	14	+	101052446	101052525	0.649562	0.60024	0.484705	0.294789	0.00872563	0.039548	0.746203
hsa-miR-548ah-3p	4	+	76575551	76575626	5.50835	5.19019	4.25142	2.27902	0.00872563	0.039548	0.771814
hsa-miR-153-5p	7	-	157574336	157574422	8.09487	7.66847	7.19607	4.04355	0.00922976	0.0412549	0.888967
hsa-miR-539-3p	14	+	101047321	101047398	0.768455	0.677864	0.579729	0.265203	0.00922976	0.0412549	0.754408
hsa-miR-548e-3p	10	+	110988926	110989013	0.595695	0.527737	0.495094	0.420138	0.00922976	0.0412549	0.83112
hsa-miR-4516	16	+	2133119	2133204	7.16643	2.48369	2.43869	1.6293	0.00949105	0.0422768	0.340293
hsa-miR-548am-3p	X	-	16627012	16627085	4.92331	4.83909	3.7877	2.27902	0.00949105	0.0422768	0.76934
hsa-miR-548p	5	-	100816482	100816565	5.17973	5.0114	3.99767	2.27902	0.00975866	0.0431287	0.771791
hsa-miR-5193	3	-	49806137	49806245	0.206286	0.202187	0.116097	0	0.00980075	0.0432101	0.562798
hsa-miR-342-3p	14	+	100109655	100109753	83.837	68.9699	69.0784	53.4599	0.0100327	0.0440826	0.823961
hsa-miR-3687-1/2	21	+	8208844/8987370	8208904/8987430	1.0694	0.575136	0.595132	0.194042	0.0100711	0.0441763	0.556511
hsa-miR-16-5p	13	-	50048973	50049061	835.503	839.817	733.914	670.358	0.0103133	0.0449341	0.87841
hsa-miR-6087	X	+	109054542	109054590	0.769657	0.620526	0.676903	0.480536	0.010761	0.0461846	0.879487
All expression values are given in units of reads per million (RPM). Downregulation was considered significant if the BH-adjusted p value, as given by a Wilcoxon signed-rank test on n = 49 pairs, was < 0.05. *Start and End values indicate the terminal positions of the miRNA precursor gene. NM: non-malignant liver tissue; HCC: hepatocellular carcinoma; BH: Benjamini-Hochberg correction; FC: fold c…

## Sheet: Supplementary Table 2
Supplementary Table 2. Numerous HCC-downregulated miRNAs are predicted to target one or more CRL2pVHL component genes.
Gene Symbol	miRNA	mirDIP Integrated Score	Number of Sources
CUL2	hsa-miR-195-5p	0.945	23
CUL2	hsa-miR-16-5p	0.943	23
CUL2	hsa-miR-30a-5p	0.935	20
CUL2	hsa-miR-30e-5p	0.91	18
CUL2	hsa-miR-30b-5p	0.897	19
CUL2	hsa-miR-424-5p	0.882	20
CUL2	hsa-miR-30c-5p	0.879	17
CUL2	hsa-miR-154-5p	0.827	19
CUL2	hsa-miR-497-5p	0.813	18
CUL2	hsa-miR-142-5p	0.769	15
CUL2	hsa-miR-214-3p	0.638	12
CUL2	hsa-miR-574-3p	0.601	16
CUL2	hsa-miR-503-5p	0.519	12
CUL2	hsa-miR-342-3p	0.433	11
CUL2	hsa-miR-138-5p	0.41	9
CUL2	hsa-miR-195-3p	0.401	9
ELOC	hsa-miR-450b-5p	0.518	12
ELOC	hsa-miR-144-3p	0.478	11
ELOC	hsa-miR-142-5p	0.475	9
ELOC	hsa-miR-139-5p	0.45	12
ELOC	hsa-miR-758-3p	0.424	10
ELOC	hsa-miR-101-3p	0.397	11
RBX1	hsa-miR-214-3p	0.531	15
RBX1	hsa-miR-422a	0.486	14
RBX1	hsa-miR-495-3p	0.458	10
VHL	hsa-miR-223-3p	0.568	15
VHL	hsa-miR-590-5p	0.511	12
VHL	hsa-miR-548p	0.493	12
VHL	hsa-miR-101-3p	0.419	13
VHL	hsa-miR-378a-5p	0.389	10
VHL	hsa-miR-142-5p	0.387	9

## Sheet: Supplementary Table 3
Supplementary Table 3. List of significant correlations between CRL2pVHL complex components and downregulated known miRNAs that were predicted to target at least one component.
Gene	miRNA	ρ	95% confidence interval	p (two-tailed)
ELOC	hsa-miR-101-3p	-0.3595	-0.4479 to -0.2641	<0.0001
VHL	hsa-miR-101-3p	-0.2037	-0.3025 to -0.1004	<0.0001
RBX1	hsa-miR-101-3p	-0.28	-0.3743 to -0.1799	<0.0001
ELOC	hsa-miR-139-5p	-0.297	-0.3901 to -0.1978	<0.0001
CUL2	hsa-miR-139-5p	-0.2348	-0.3320 to -0.1327	<0.0001
VHL	hsa-miR-139-5p	-0.3062	-0.3987 to -0.2075	<0.0001
RBX1	hsa-miR-139-5p	-0.3777	-0.4646 to -0.2837	<0.0001
ELOC	hsa-miR-195-3p	-0.2546	-0.3506 to -0.1534	<0.0001
ELOC	hsa-miR-30e-5p	-0.3392	-0.4293 to -0.2425	<0.0001
CUL2	hsa-miR-378a-5p	-0.2057	-0.3044 to -0.1025	<0.0001
Correlations were considered significant if ρ < -0.2 and p < 0.05, as given by a Spearman Correlation Test.

## Sheet: Supplementary Table 4
Supplementary Table 4. Association of HCC-downregulated known miRNAs predicted to target one or more CRL2pVHL complex genes with overall survival.
miRNA	p value	Hazard Ratio
hsa-miR-139-5p	3.37316e-06	0.437423
hsa-miR-101-3p	0.000297834	0.524795
hsa-miR-497-5p	0.0437177	0.700568
hsa-miR-590-5p	0.0998551	1.33495
hsa-miR-195-3p	0.110778	0.755332
hsa-miR-195-5p	0.130029	0.765767
hsa-miR-548p	0.157008	0.779359
hsa-miR-16-5p	0.212873	1.24548
hsa-miR-30a-5p	0.238371	0.811395
hsa-miR-424-5p	0.240962	1.23045
hsa-miR-30c-5p	0.329201	0.841771
hsa-miR-142-5p	0.367006	0.853461
hsa-miR-378a-5p	0.507223	1.12336
hsa-miR-450b-5p	0.549946	0.90054
hsa-miR-574-3p	0.559416	1.10778
hsa-miR-138-5p	0.561383	0.902289
hsa-miR-223-3p	0.585399	1.10049
hsa-miR-495-3p	0.623493	0.917517
hsa-miR-342-3p	0.634407	0.919821
hsa-miR-422a	0.662674	1.07956
hsa-miR-30e-5p	0.719933	0.938882
hsa-miR-214-3p	0.770379	0.949964
hsa-miR-503-5p	0.800683	1.04517
hsa-miR-758-3p	0.824117	1.03979
hsa-miR-30b-5p	0.927102	1.01618
hsa-miR-154-5p	0.954045	0.989921
hsa-miR-144-3p	0.997077	1.00064
For each miRNA, TCGA-LIHC patients (n = 366) were stratified by having above- or below-median RPM expression, and hazard ratios and p values were calculated between these two groups using a log-rank test.

## Sheet: Supplementary Table 5
Supplementary Table 5. List of unannotated miRNAs that are significantly downregulated in HCC relative to paired non-malignant tissue
miRNA ID	Chromosome	Strand	Start*	End*	Mean Expression NM	Median Expression NM	Mean Expression HCC	Median Expression HCC	p value	BH p value	FC of Means
LIHC-nov-miR-10	3	+	133748748	133748807	0.900157	0.983103	0.659025	0.219047	6.237e-06	1.16882e-05	0.732121
LIHC-nov-miR-102	5	+	63155342	63155407	0.770159	0.633284	0.485272	0.180994	0.011027	0.0158098	0.630094
LIHC-nov-miR-105	19	+	968910	968973	2.50864	2.22406	1.82141	1.28975	0.00177904	0.00282274	0.726054
LIHC-nov-miR-107	2	-	218040992	218041044	1.68233	1.47766	1.06055	0.636316	5.0093e-05	8.89711e-05	0.630407
LIHC-nov-miR-11	7	-	139044100	139044157	141.383	119.97	107.021	79.5049	0.000318172	0.000533274	0.756958
LIHC-nov-miR-112	1	+	95154842	95154892	3.48735	3.35214	2.36187	1.13916	0.000201502	0.000342553	0.677267
LIHC-nov-miR-114	22	-	20025129	20025185	1.30239	1.13435	0.808778	0.599044	2.1744e-05	3.92051e-05	0.620993
LIHC-nov-miR-116	21	+	40563378	40563437	4.46604	4.39668	0.434717	0.180027	< 4.00E-09	< 9.07E-09	0.0973382
LIHC-nov-miR-117	7	-	44383380	44383439	3.551	3.5642	2.12834	1.76435	1.409e-06	2.79452e-06	0.599364
LIHC-nov-miR-12	17	+	75788697	75788754	1.31608	1.13046	1.01047	0.791673	0.0170631	0.0240297	0.767792
LIHC-nov-miR-126	1	-	235056781	235056844	1.20992	0.959591	0.830246	0.573223	0.00177904	0.00282274	0.686201
LIHC-nov-miR-128	3	-	143783125	143783180	0.861611	0.808531	0.533736	0.416523	0.000281419	0.000475019	0.619463
LIHC-nov-miR-132	14	+	103337845	103337905	2.72648	2.29594	1.24157	0.854373	4.592e-06	8.74317e-06	0.455373
LIHC-nov-miR-133	3	+	186675083	186675147	5.41602	3.60496	2.17719	0.455764	2.154e-06	4.1679e-06	0.401991
LIHC-nov-miR-14	14	-	20808232	20808290	1.02726	0.77416	0.731797	0.410263	0.0247169	0.0340036	0.712377
LIHC-nov-miR-140	12	-	109737151	109737209	0.49009	0.450619	0	0	< 4.00E-09	< 9.07E-09	0
LIHC-nov-miR-143	3	+	97877673	97877733	0.497992	0.372238	0	0	< 4.00E-09	< 9.07E-09	0
LIHC-nov-miR-147	9	-	115951337	115951394	3.03389	1.92061	0	0	< 4.00E-09	< 9.07E-09	0
LIHC-nov-miR-152	12	-	93377700	93377759	0.507801	0.513866	0	0	< 4.00E-09	< 9.07E-09	0
LIHC-nov-miR-156	10	+	70422697	70422755	0.916106	0.859096	0	0	< 4.00E-09	< 9.07E-09	0
LIHC-nov-miR-162	8	+	17183446	17183501	0.432073	0.15747	0	0	< 4.00E-09	< 9.07E-09	0
LIHC-nov-miR-163	10	-	29700927	29700990	0.63584	0.48571	0	0	< 4.00E-09	< 9.07E-09	0
LIHC-nov-miR-164	7	+	99629409	99629468	0.613415	0.486557	0	0	< 4.00E-09	< 9.07E-09	0
LIHC-nov-miR-166	8	+	125594072	125594131	8.53821	5.17502	0	0	< 4.00E-09	< 9.07E-09	0
LIHC-nov-miR-167	19	+	47002885	47002941	0.478528	0.390125	0	0	< 4.00E-09	< 9.07E-09	0
LIHC-nov-miR-177	16	-	48541227	48541292	0.521282	0.479279	0	0	< 4.00E-09	< 9.07E-09	0
LIHC-nov-miR-178	7	-	140512345	140512398	0.57052	0.465078	0	0	< 4.00E-09	< 9.07E-09	0
LIHC-nov-miR-180	10	+	124974248	124974309	0.53568	0.427165	0	0	< 4.00E-09	< 9.07E-09	0
LIHC-nov-miR-184	20	+	58910691	58910747	0.593291	0.453708	0	0	< 4.00E-09	< 9.07E-09	0
LIHC-nov-miR-188	5	+	149196079	149196137	0.286532	0.118763	0	0	< 4.00E-09	< 9.07E-09	0
LIHC-nov-miR-189	5	+	139680784	139680867	1.26773	0.751032	0	0	< 4.00E-09	< 9.07E-09	0
LIHC-nov-miR-19	21	+	33551786	33551873	1.56893	1.43327	0.590983	0.455804	< 4.00E-09	< 9.07E-09	0.37668
LIHC-nov-miR-192	7	+	128030292	128030355	2.04699	0.950101	0	0	< 4.00E-09	< 9.07E-09	0
LIHC-nov-miR-194	5	+	150138397	150138464	0.87335	0.585553	0	0	< 4.00E-09	< 9.07E-09	0
LIHC-nov-miR-195	11	+	104962269	104962330	2.07759	1.73217	0	0	< 4.00E-09	< 9.07E-09	0
LIHC-nov-miR-196	4	-	77048487	77048550	0.870497	0.808476	0	0	< 4.00E-09	< 9.07E-09	0
LIHC-nov-miR-199	7	+	55927397	55927469	0.559262	0.429982	0	0	< 4.00E-09	< 9.07E-09	0
LIHC-nov-miR-2	22	-	24429707	24429770	1.24094	1.19005	0.759314	0.566738	1.6836e-05	3.08228e-05	0.611887
LIHC-nov-miR-203	2	+	70086842	70086895	3.87283	1.82126	0	0	< 4.00E-09	< 9.07E-09	0
LIHC-nov-miR-208	16	-	55812896	55812951	0.394525	0.213583	0	0	< 4.00E-09	< 9.07E-09	0
LIHC-nov-miR-21	17	+	59677126	59677177	1.38293	1.24613	0.646214	0.442184	< 4.00E-09	< 9.07E-09	0.467278
LIHC-nov-miR-218	7	+	1132616	1132681	0.52585	0.265386	0	0	< 4.00E-09	< 9.07E-09	0
LIHC-nov-miR-219	3	-	12898367	12898429	0.934921	0.617769	0	0	< 4.00E-09	< 9.07E-09	0
LIHC-nov-miR-220	11	+	57614480	57614535	0.414912	0.265386	0	0	< 4.00E-09	< 9.07E-09	0
LIHC-nov-miR-222	7	+	67133392	67133470	0.740918	0.633285	0	0	< 4.00E-09	< 9.07E-09	0
LIHC-nov-miR-223	8	+	22421759	22421816	0.63893	0.572731	0	0	< 4.00E-09	< 9.07E-09	0
LIHC-nov-miR-227	2	+	241812491	241812556	1.26009	0.453708	0	0	< 4.00E-09	< 9.07E-09	0
LIHC-nov-miR-228	4	+	39446402	39446464	0.406313	0.26951	0	0	< 4.00E-09	< 9.07E-09	0
LIHC-nov-miR-229	7	+	141376667	141376727	0.669449	0.593813	0	0	< 4.00E-09	< 9.07E-09	0
LIHC-nov-miR-230	11	+	100970875	100970932	0.559741	0.419019	0	0	< 4.00E-09	< 9.07E-09	0
LIHC-nov-miR-232	7	-	99824043	99824103	0.367103	0.10528	0	0	4e-09	9.06667e-09	0
LIHC-nov-miR-234	8	+	12195630	12195686	0.639514	0.606561	0	0	< 4.00E-09	< 9.07E-09	0
LIHC-nov-miR-235	3	+	51664293	51664356	0.459998	0.244015	0	0	< 4.00E-09	< 9.07E-09	0
LIHC-nov-miR-241	3	-	48504109	48504166	0.459565	0.262545	0	0	< 4.00E-09	< 9.07E-09	0
LIHC-nov-miR-244	3	-	129893692	129893750	1.37682	1.0528	0	0	< 4.00E-09	< 9.07E-09	0
LIHC-nov-miR-250	2	-	37784941	37785005	0.435627	0.356288	0	0	< 4.00E-09	< 9.07E-09	0
LIHC-nov-miR-258	11	+	66627123	66627186	0.703074	0.620526	0	0	< 4.00E-09	< 9.07E-09	0
LIHC-nov-miR-260	1	+	160122742	160122804	0.49635	0.465297	0	0	< 4.00E-09	< 9.07E-09	0
LIHC-nov-miR-261	4	-	186628632	186628695	0.440911	0.232539	0	0	< 4.00E-09	< 9.07E-09	0
LIHC-nov-miR-263	2	-	151946371	151946434	0.482525	0.364283	0	0	< 4.00E-09	< 9.07E-09	0
LIHC-nov-miR-266	5	+	139680749	139680808	1.2617	0.751032	0	0	< 4.00E-09	< 9.07E-09	0
LIHC-nov-miR-27	2	+	47906064	47906133	38.5566	33.1661	23.6764	19.4839	5.3e-08	1.12625e-07	0.614071
LIHC-nov-miR-271	10	+	106043917	106043978	3.62852	3.6377	0	0	< 4.00E-09	< 9.07E-09	0
LIHC-nov-miR-274	17	+	45106916	45106974	0.473352	0.404374	0	0	< 4.00E-09	< 9.07E-09	0
LIHC-nov-miR-277	10	-	97303112	97303175	0.427861	0.372238	0	0	< 4.00E-09	< 9.07E-09	0
LIHC-nov-miR-278	22	-	29260972	29261032	3.13765	2.2165	0	0	< 4.00E-09	< 9.07E-09	0
LIHC-nov-miR-280	X	+	47069006	47069066	0.599193	0.429548	0	0	< 4.00E-09	< 9.07E-09	0
LIHC-nov-miR-282	22	+	28819988	28820050	0.772936	0.685422	0	0	< 4.00E-09	< 9.07E-09	0
LIHC-nov-miR-283	3	+	129908051	129908115	0.661882	0.620525	0	0	< 4.00E-09	< 9.07E-09	0
LIHC-nov-miR-289	13	+	93761552	93761612	0.664392	0.59951	0	0	< 4.00E-09	< 9.07E-09	0
LIHC-nov-miR-292	5	-	74722418	74722481	0.589164	0.392971	0	0	< 4.00E-09	< 9.07E-09	0
LIHC-nov-miR-297	10	+	133433467	133433527	0.418098	0.316322	0	0	< 4.00E-09	< 9.07E-09	0
LIHC-nov-miR-298	3	+	43179515	43179577	0.672578	0.604128	0	0	< 4.00E-09	< 9.07E-09	0
LIHC-nov-miR-304	16	-	30130207	30130262	0.561157	0.47505	0	0	< 4.00E-09	< 9.07E-09	0
LIHC-nov-miR-309	8	+	20905169	20905227	0.429391	0.287568	0	0	< 4.00E-09	< 9.07E-09	0
LIHC-nov-miR-35	20	-	3943065	3943125	0.789216	0.62727	0.550448	0.426772	0.000980531	0.0015984	0.697462
LIHC-nov-miR-39	8	-	46040263	46040322	54.2796	48.9534	11.9234	9.30216	< 4.00E-09	< 9.07E-09	0.219665
LIHC-nov-miR-4	4	+	7085387	7085450	1.00954	0.930155	0.717182	0.470774	0.00500295	0.00744189	0.710405
LIHC-nov-miR-40	1	+	148522613	148522670	8.92669	7.70308	5.77303	3.25861	0.00184102	0.00288264	0.646716
LIHC-nov-miR-41	17	+	40457613	40457672	4.76094	4.25169	1.64529	0.809998	1.19e-07	2.44155e-07	0.34558
LIHC-nov-miR-43	22	-	40956705	40956768	1.7027	1.71819	0.805898	0.410104	1.799e-06	3.50952e-06	0.473306
LIHC-nov-miR-44	12	-	122695924	122695985	4.1807	3.62342	1.09316	0.582128	1.1e-08	2.42407e-08	0.261477
LIHC-nov-miR-45	8	-	98393667	98393725	1.74485	1.58265	1.3789	1.09403	0.0145776	0.0206516	0.79027
LIHC-nov-miR-47	3	-	133840375	133840435	6.75117	5.55798	3.55051	2.09666	0.00160411	0.00257958	0.52591
LIHC-nov-miR-48	2	+	47905491	47905547	17.6155	13.7594	3.98528	2.88043	< 4.00E-09	< 9.07E-09	0.226238
LIHC-nov-miR-5	3	+	198023821	198023875	0.623881	0.49642	0.388849	0.303843	0.0028404	0.0043897	0.623274
LIHC-nov-miR-53	21	+	33551787	33551842	1.58986	1.46871	0.603271	0.449283	< 4.00E-09	< 9.07E-09	0.379449
LIHC-nov-miR-54	21	+	8207773	8207829	9.18994	6.22284	3.54904	1.82306	8.14e-07	1.628e-06	0.386187
LIHC-nov-miR-55	1	-	226425440	226425503	8.14479	5.42594	5.73529	2.86981	0.00184102	0.00288264	0.704167
LIHC-nov-miR-59	11	+	69382653	69382740	2.36903	2.23389	1.23154	0.898047	1.693e-06	3.33003e-06	0.519851
LIHC-nov-miR-6	16	-	58559869	58559931	18.7697	17.6405	11.5274	6.1402	0.00599045	0.00885544	0.614148
LIHC-nov-miR-64	1	-	119571598	119571652	0.819413	0.779779	0.699555	0.380414	0.0235568	0.032596	0.853727
LIHC-nov-miR-67	20	+	38449436	38449501	2.63811	2.4821	1.57334	1.18747	5.751e-06	1.0863e-05	0.596388
LIHC-nov-miR-69	3	-	105256034	105256099	2.96283	2.21087	2.01271	1.0125	0.00303067	0.00465354	0.679322
LIHC-nov-miR-70	6	+	41101996	41102054	1.04504	1.00363	0.743788	0.589228	0.0042917	0.0065476	0.711731
LIHC-nov-miR-71	15	-	40441420	40441480	3.10462	1.45451	2.83083	0.748373	0.00266908	0.00415191	0.911812
LIHC-nov-miR-74	10	-	117285333	117285393	5.525	3.97137	3.28917	2.68553	0.000724033	0.00119667	0.595326
LIHC-nov-miR-75	2	-	70994793	70994849	24.3906	20.008	8.9799	5.74368	< 4.00E-09	< 9.07E-09	0.36817
LIHC-nov-miR-76	19	+	909498	909565	1.03448	0.959591	0.837602	0.658916	0.0101677	0.0147556	0.809681
LIHC-nov-miR-83	5	-	69331235	69331315	1.59243	1.41748	1.25632	0.928212	0.0124717	0.017774	0.788934
LIHC-nov-miR-85	20	+	44383046	44383112	1.96398	1.79458	1.60903	1.3271	0.0108947	0.0157147	0.819271
LIHC-nov-miR-86	20	-	3457492	3457549	2.22226	2.29653	0.814189	0.438094	1.59e-07	3.23436e-07	0.366379
LIHC-nov-miR-89	8	-	31928596	31928671	1.18733	0.787351	0.570124	0.455804	0.00101817	0.00164846	0.480172
LIHC-nov-miR-91	5	-	109072324	109072413	2.49687	2.04711	0.829403	0.402217	3.5e-08	7.5045e-08	0.332177
LIHC-nov-miR-92	2	+	37784940	37785010	2.3247	2.02866	0.688504	0.282183	9e-09	2.00187e-08	0.296169
LIHC-nov-miR-93	17	-	82087415	82087476	5.60184	5.52403	3.01848	0.665025	5.09e-07	1.02663e-06	0.538837
All expression values are given in units of reads per million (RPM). Listed unannotated miRNAs were not present in miRBase v21, but were predicted by miRMaster (41). Downregulation was considered significant if the BH-adjusted p value, as given by a Wilcoxon signed-rank test on n = 49 pairs, was < 0.05. *Start and End values indicate the terminal positions of the miRNA precursor gene. NM: non-mal…

## Sheet: Supplementary Table 6
Supplementary Table 6. Comparison between annotated and unannotated miRNAs that were downregulated in HCC relative to non-malignant tissue.
miRNA Type	Length (nt)	GC Content (%)	miRMaster-Assigned Probability (%)	novoMiRank Score
Unannotated (novel)	22.1 ± 1.2	54.9 ± 12.1	61.0 ± 9.6	1.07 ± 0.28
Annotated* (known)	21.6 ± 1.3	48.9 ± 13.1	81.4 ± 9.9	0.90 ± 0.21
*The mean miRMaster-assigned probability and novoMiRank score were calculated for only those known miRNAs that were predicted by miRMaster (230/276). All values are given as the mean, plus or minus the standard deviation.

## Sheet: Supplementary Table 7
Supplementary Table 7. List of significant correlations between CRL2pVHL complex components and downregulated novel miRNAs.
Gene	miRNA ID	ρ	95% confidence interval	p (two-tailed)
RBX1	LIHC-nov-miR-5	-0.2129	-0.3113 to -0.1100	<0.0001
RBX1	LIHC-nov-miR-10	-0.2031	-0.3020 to -0.09984	<0.0001
CUL2	LIHC-nov-miR-147	-0.2363	-0.3333 to -0.1342	<0.0001
RBX1	LIHC-nov-miR-147	-0.2441	-0.3407 to -0.1424	<0.0001
VHL	LIHC-nov-miR-147	-0.2012	-0.3002 to -0.09788	0.0001
ELOC	LIHC-nov-miR-41	-0.222	-0.3199 to -0.1194	<0.0001
CUL2	LIHC-nov-miR-41	-0.2219	-0.3198 to -0.1193	<0.0001
RBX1	LIHC-nov-miR-41	-0.2141	-0.3125 to -0.1113	<0.0001
VHL	LIHC-nov-miR-41	-0.2118	-0.3102 to -0.1088	<0.0001
ELOC	LIHC-nov-miR-67	-0.3431	-0.4328 to -0.2467	<0.0001
ELOB	LIHC-nov-miR-67	-0.2031	-0.3020 to -0.09981	<0.0001
ELOC	LIHC-nov-miR-93	-0.2321	-0.3295 to -0.1299	<0.0001
RBX1	LIHC-nov-miR-93	-0.267	-0.3622 to -0.1663	<0.0001
ELOC	LIHC-nov-miR-271	-0.2893	-0.3830 to -0.1897	<0.0001
RBX1	LIHC-nov-miR-271	-0.2707	-0.3656 to -0.1702	<0.0001
ELOC	LIHC-nov-miR-112	-0.2465	-0.3429 to -0.1448	<0.0001
ELOC	LIHC-nov-miR-133	-0.2363	-0.3333 to -0.1342	<0.0001
CUL2	LIHC-nov-miR-133	-0.2037	-0.3026 to -0.1005	<0.0001
RBX1	LIHC-nov-miR-133	-0.2796	-0.3740 to -0.1796	<0.0001
ELOC	LIHC-nov-miR-309	-0.2574	-0.3532 to -0.1562	<0.0001
Correlations were considered significant if ρ < -0.2 and p < 0.05, as given by a Spearman Correlation Test. miRNA IDs correspond to those listed in Supplementary Table 5.

## Sheet: Supplementary Table 8
Supplementary Table 8. Association of HCC-downregulated novel miRNAs negatively correlated with one or more CRL2pVHL complex genes with overall survival.
miRNA	p value	Hazard Ratio
LIHC-nov-miR-133	0.00397641	0.601253
LIHC-nov-miR-112	0.0166996	1.53102
LIHC-nov-miR-309	0.158903	0.655879
LIHC-nov-miR-41	0.33313	0.845654
LIHC-nov-miR-67	0.506135	0.889708
LIHC-nov-miR-93	0.568951	1.10523
LIHC-nov-miR-271	0.634699	0.919815
LIHC-nov-miR-10	0.743209	0.944336
LIHC-nov-miR-5	0.793219	0.954972
LIHC-nov-miR-147	0.986378	0.996955
For each miRNA, TCGA-LIHC patients (n = 366) were stratified by having above- or below-median RPM expression, and hazard ratios and p values were calculated between these two groups using a log-rank test. miRNA IDs correspond to those listed in Supplementary Table 5.
